# Supplementary material for: A newly identified gene Ahed plays essential roles in murine haematopoiesis
Source: Nat Commun. 2024 Jun 25;15:5090. doi: 10.1038/s41467-024-49252-7 (PMC11199565; doi:10.1038/s41467-024-49252-7)
Supplement: Supplementary file 6 — Source Data [file 41467_2024_49252_MOESM6_ESM.xlsx]

## Sheet: Figure 1
	Figure 1c The numbers of non-adherent (blood) cells on day 13.
		1	2	3
	Ahed wt/wt	671	585	540
	Ahed m/m	3.25	15	8
	Ahed m/r	747	739.5	752
	Ahed r/r	664	702	596
	Figure 1f The numbers of haematopoietic cells on day 13.
		1	2	3
	Ahed wt/wt	585	493	588
	Ahed m/m	9.75	7.25	8
	Ahed m/m + EV	13.5	41	7.5
	Ahed m/m + cDNA	630	534	576

## Sheet: Supplementary Figure2
	Supplementary Figure 2a The number of haematopoietic cells on day 13 (n = 4) of in vitro differentiation.
		1	2	3	4
	Ahedm/m + EV	250000	225000	137500	70000
	Ahedm/m + Ahed	7000000	7325000	3900000	4670000
	Ahedm/m + EGFP-Ahed	6825000	7600000	6350000	6030000
	Ahedm/m + Ahed-EGFP	5950000	7462500	5475000	5450000

## Sheet: Figure 3
	Figure 3d The absolute numbers of TER119+ erythroid cells in E14.5 foetal liver were calculated from the flow cytometric data.								Figure 3e The proportion of E14.5 foetal liver erythroid cells in each developmental stage.
		Ahedfl/+	Vav1-cre Ahedfl/+	Ahedfl/fl	Vav1-cre Ahedfl/fl				Genotyping	Sample	Blast+Baso	Poly	ortho+RBC
	n	10	6	10	10				Vav1-cre Ahedfl/+	7	7	50.5	42.5
	1	1.47514e+07	1.33793e+07	1.38871e+07	1.4907e+06					2	8	41	51
	2	1.43459e+07	1.16031e+07	1.19656e+07	1.52525e+06					3	1	42.5	56.5
	3	2.00865e+07	1.58721e+07	1.27749e+07	1.98885e+06					8	4	55	41
	4	1.65796e+07	1.64867e+07	1.16599e+07	2.43899e+06
	5	1.52829e+07	1.23404e+07	1.17683e+07	1.76272e+06				Vav1-cre Ahedfl/fl	2	25	40	35
	6	1.53548e+07	2.54915e+07	2.01657e+07	2.6035e+06					5	40.5	29	30.5
	7	2.15632e+07		1.41126e+07	3.47011e+06					9	36	42.5	21.5
	8	1.91814e+07		1.88537e+07	2.32537e+06
	9	2.67635e+07		2.04743e+07	2.45874e+06
	10	1.96808e+07		2.32031e+07	2.56538e+06

## Sheet: Supplementary Figure 3
	Supplementary Figure 3e Peripheral blood counts (× 10^10/L) of 6-week-old mice.
	Genotyping	WBC	RBC	Hb	Plt
	Ahed+/+	11620	558	7	48.8
		11720	944	13.6	80.6
		14080	760	9.8	85.6
		13160	628	8.8	55.6
		15100	790	10.6	69.4
		10340	858	11.2	62.8
		10960	904	11.4	54.8
	Ahedfl/+	17240	634	7.8	51.4
		13100	700	9.4	75
		14940	714	9	38.6
		13120	866	10.2	65.4
		8200	840	10.4	51.2
		6940	670	8.8	64
		8640	680	8.8	61.6
	Ahedfl/fl	15060	896	11	46.8
		10520	776	9.8	56.2
		14400	738	9.2	64
		9920	842	10.8	40.8
		13020	782	9.8	43
		10540	784	9.8	76.6
		14100	700	10	55
		14160	784	11	60.6

## Sheet: Figure 4
	Figure 4a Absolute numbers of LSK cells in E14.5 foetal liver (FL).															Figure 4e LSK cells from E14.5 FL were subjected to methylcellulose culture. Generated colonies were classified and counted.
	Genotyping	Sample	Total BMMNC /ul	Total BMMNC #	LSK (%MNC)	LSK (#)											GFU-G/M/GM	Mix	BFU-E	total
	Ahedfl/+	A3	13800	27600000000	0.13	35880000										Ahedfl/+	83	13	3	99
		A7	15100	30200000000	0.26	78520000											85	21	3	109
		B1	16200	32400000000	0.14	4.536e+07											81	13.5	4	98.5
		B2	5300	10600000000	0.29	3.074e+07											58.5	13.5	2.5	74.5
		B5	13200	26400000000	0.16	42240000											63	13	3.5	79.5
																	58.5	12	4.5	75
	Vav1-cre Ahedfl/+	A1	15700	31400000000	0.18	56520000
		A4	14600	29200000000	0.19	55480000										Vav1-cre Ahedfl/+	67	5	1	73
		A8	15700	31400000000	0.17	5.338e+07											68	19	1	88
		B4	12300	24600000000	0.17	41820000											65	15	0	80
		B7	10300	20600000000	0.11	22660000											67	15	1	83
																	58	19	1	78
	Ahedfl/fl	A2	15400	30800000000	0.14	4.312e+07											67.5	14.5	1.5	83.5
		A5	16100	32200000000	0.14	4.508e+07
		B3	10300	20600000000	0.15	30900000										Ahedfl/fl	86	13	0	99
																	62	13	3	78
	Vav1-cre Ahedfl/fl	A6	3600	7200000000	1	72000000											73	14	4	91
		A9	6100	12200000000	0.76	92720000											79	21	2	102
		B8	5100	10200000000	1	102000000											53	18	3	74
																	73.5	12	2.5	88
																	64	13.5	2	79.5
	Figure 4b Absolute numbers of LT-HSCs, MPPs, LMPPs, and CLPs in E14.5 foetal liver (FL).
																Vav1-cre Ahedfl/fl	8	0	0	8
	Genotyping	Sample	Total BMMNC /ul	Total BMMNC #	HSC(%); LSK CD150+CD48-Flt3-	MPP(%); LSK CD150-CD48-	LMPP(%); LSK CD48+ Flt3+ IL7Ra-	CLP(%); Lin-Sca1LockitLoFlt3+IL7R+	HSC(#); LSK CD150+CD48-Flt3-	MPP(#); LSK CD150-CD48-	LMPP(#); LSK CD48+ Flt3+ IL7Ra-	CLP(#); Lin-Sca1LockitLoFlt3+IL7R+					12	0	0	12
	Ahedfl/+	A3	13800	27600000000	0.00857	0.073	0.00371	0.076	2365320	2.0148e+07	1023960	20976000					17	0	0	17
		A7	15100	30200000000	0.017	0.11	0.016	0.098	5.134e+06	33220000	4832000	29596000					12	0	0	12
		B1	16200	32400000000	0.014	0.075	0.00669	0.1	4536000	24300000	2167560	32400000					15	0	0	15
		B2	5300	10600000000	0.019	0.21	0.00603	0.061	2014000	22260000	639180	6466000					14.5	0	0	14.5
		B5	13200	26400000000	0.00956	0.099	0.00535	0.067	2.52384e+06	26136000	1412400	17688000					13	0	0	13
	Vav1-cre Ahedfl/+	A1	15700	31400000000	0.02	0.11	0.00171	0.076	6280000	34540000	536940	23864000
		A4	14600	29200000000	0.014	0.1	0.00578	0.12	4088000	29200000	1687760	35040000				Figure 4f Absolute numbers of CD19+ B cells differentiated from 2.5 × 102 LSK cells.
		A8	15700	31400000000	0.013	0.1	0.00512	0.097	4082000	31400000	1607680	30458000
		B4	12300	24600000000	0.013	0.12	0.0055	0.067	3198000	29520000	1353000	16482000					Total cell	P1	P5	B cell No
		B7	10300	20600000000	0.00583	0.08	0.00131	0.073	1200980	16480000	269860	15038000				Ahedfl/+	1165000	11310	7110	732374
																	1122500	10310	6146	669145
	Ahedfl/fl	A2	15400	30800000000	0.013	0.081	0.00364	0.074	4004000	24948000	1121120	22792000					995000	10245	6920	672074
		A5	16100	32200000000	0.011	0.073	0.0065	0.093	3542000	23506000	2093000	29946000
		B3	10300	20600000000	0.018	0.11	0.00219	0.063	3708000	22660000	451140	12978000				Vav1-cre Ahedfl/+	1515000	11227	6812	919229
																	1435000	11320	5986	758826
	Vav1-cre Ahedfl/fl	A6	3600	7200000000	0.045	0.77	0.00577	0.051	3240000	55440000	415440	3672000					1345000	10211	8154	1.07405e+06
		A9	6100	12200000000	0.037	0.63	0.00319	0.054	4514000	76860000	389180	6588000					1390000	10216	7427	1.01053e+06
		B8	5100	10200000000	0.048	0.83	0.00197	0.06	4896000	84660000	200940	6120000
																Ahedfl/fl	1320000	11218	7464	878274
																	1565000	11293	7295	1.01095e+06
	Figure 4c Absolute numbers of CMPs, GMPs, MEPs.																1175000	10207	6709	772320
		Sample	Total BMMNC /ul	Total BMMNC #	ckit+Sca1- (%MNC)	ckit+Sca1- (#)	GMP(%)	GMP(#)	CMP(%)	CMP(#)	MEP(%)	MEP(#)				Vav1-cre Ahedfl/fl	112500	1454	7	541.609
	Ahedfl/+	A1	12300	24600000000	2.74	674040000	0.22	54120000	0.54	1.3284e+08	1.84	452640000					80000	1264	0	0
		A3	11500	23000000000	2.94	676200000	0.24	55200000	0.56	1.288e+08	1.99	457700000					57500	849	0	0
		A4	15700	31400000000	2.31	725340000	0.17	5.338e+07	0.4	125600000	1.62	5.0868e+08
		A8	11600	23200000000	2.55	591600000	0.18	41760000	0.43	99760000	1.81	419920000
		A11	13000	26000000000	2.29	595400000	0.18	46800000	0.38	98800000	1.62	421200000				Figure 4g Limiting dilution analysis of E14.5 FL LSK cells using MS-5 co-culture. Frequencies of haematopoietic progenitor cells were determined and shown in parenthesis.
		B4	7300	14600000000	2.88	420480000	0.2	29200000	0.47	68620000	2.02	294920000
																Vav1-cre Ahedfl/+			% negative
	Vav1-cre Ahedfl/+	A9	11700	23400000000	2.55	596700000	0.2	46800000	0.37	86580000	1.86	435240000				1 cell/well	6	20	30
		B1	12300	24600000000	2.59	637140000	0.2	49200000	0.39	95940000	1.88	462480000				2 cell/well	4	20	20
		B3	12000	24000000000	3.07	736800000	0.24	57600000	0.51	122400000	2.17	520800000				4 cell/well	1	20	5
		B6	12700	25400000000	2.69	683260000	0.26	66040000	0.48	121920000	1.78	452120000				8 cell/well	0	20	0
																50 cell/well	0	16	0
	Ahedfl/fl	C2	13600	27200000000	2.55	693600000	0.23	62560000	0.63	171360000	1.61	437920000
		A7	13800	27600000000	2.48	684480000	0.13	35880000	0.4	110400000	1.82	502320000
	Vav1-cre Ahedfl/fl	A2	6900	13800000000	4.4	6.072e+08	0.57	78660000	0.67	92460000	2.8	386400000
		A5	6500	13000000000	5.13	666900000	0.33	42900000	1.03	133900000	3.42	444600000
		A6	5800	11600000000	4.98	577680000	0.38	44080000	0.82	95120000	3.47	402520000
		A10	5000	10000000000	5.07	507000000	0.37	37000000	0.71	71000000	3.72	372000000
		B2	6000	12000000000	4.79	574800000	0.51	61200000	0.71	85200000	3.26	391200000
		B5	5600	11200000000	5.63	630560000	0.83	92960000	1.1	1.232e+08	3.21	359520000

## Sheet: Supplementary Figure 4
	Supplementary Figure 4a The copy number of the floxed segment was compared with that of the control segment using real-time qPCR.											Supplementary Figure 4d-f FACS analysis of the caudal half region containing vitelline artery (VA) and umbilical artery (UA) (d,f) or yolk sac (e) at E10.5.								Supplementary Figure 4h The number of c-Kit+ cells part dorsal aorta (DA) middle area (7 somites long).
	cKO	LSK				TER119						Genotyping	Sample	haematopoietic cluster, %		haemogenic endothelial cells, %				Genotyping	Sample	Sp	c-Kit+
		No.1(f/-)	No.8(f/-)	No.6(f/- cre)	No.7(f/- cre)	No.1(f/-)	No.8(f/-)	No.6(f/- cre)	No.7(f/- cre)					caudal half region	yolk sac	caudal half region				Ahedfl/+	D2-1	35	368
		12.7378	5.16434	0	0	24.4862	14.3286	1.35082	1.19562			Ahedfl/+	021624 Sn1-3	0.23	5.75	13.6					N1-1	35	285
		8.58371	8.15549	0	0	20.062	12.7899	0	1.51392				030824 P1-8	0.038	4	11.6					Mo2-4	34	289
		6.5713	3.36275	0	0	20.2933	9.73382	0	0.617481				030824 S1-1	0.063	4.92	7.67
	mean	9.2976	5.56086	0	0	21.6138	12.2841	0.450272	1.10901				031524 Mo3-1	0.27	3.08	16.1				Tie2-cre Ahedfl/+	D1-1	34	236
																					B1-6	34	209
	control genome	LSK				TER119						Tie2-cre Ahedfl/+	021624 Sn1-1	0.19	2.21	15.2					D1-3	34	211
		No.1(f/-)	No.8(f/-)	No.6(f/- cre)	No.7(f/- cre)	No.1(f/-)	No.8(f/-)	No.6(f/- cre)	No.7(f/- cre)				021624 Sn1-2	0.15	1.99	12.8
		28.713	12.9236	16.1404	10.8656	44.42	32.6329	34.7615	29.3462				021624 Sn1-4	0.2	4.28	11.2				Ahedfl/fl	P3-7	36	261
		20.3085	14.0364	7.70758	10.4568	40.3812	40.1507	26.8791	30.7175				021624 Sn1-7	0.13	2.82	16.1					D2-2	33	263
		19.4942	16.3767	17.9295	8.99486	31.1247	35.9012	45.8775	28.7722				022624 D1-7	0.13	3.42	12.8					D2-4	34	276
	mean	22.8385	14.4456	13.9258	10.1057	38.642	36.2283	35.8394	29.612				022624 D2-3	0.16	2.57	13.7
													030824 R2-5	0.12	6.1	13.8				Tie2-cre Ahedfl/fl	D1-8	36	399
	ratio	0.407101	0.384952	0	0	0.559335	0.339075	0.0125636	0.0374514				030824 E1-8	0.19	2.9	8.13					B1-9	36	275
													030824 E1-9	0.35	1.73	9.52					T2-3	33	221
													031524 Mo3-6	0.18	1.36	14.7
	LSK			ratio		TER119			ratio			Ahedfl/fl	022624 D1-9	0.12	2.8	12.8
	f/-	0.407101	0.384952	0.396027		f/-	0.559335	0.339075	0.449205				022624 D2-6	0.15	3.48	7.07
	f/- cre	0	0	0		f/- cre	0.0125636	0.0374514	0.0250075				030824 P1-3	0.029	5.2	15.5
													030824 N1-2	0.084	4.23	7.3
													030824 S1-5	0.23	5.91	7.18
													030824 S1-7	0.078	2.75	6.09
													030824 S1-8	0.061	4.14	4.75
													031524 Mo3-5	0.41	1.15	14.3
												Tie2-cre Ahedfl/fl	021624 Sn1-8	0.14	4.56	13.5
													021624 Sn1-9	0.32	3.38	19.5
													022624 D1-6	0.054	2.13	6.73
													022624 D2-5	0.084		12.3
													030824 R2-3	0.03	6.53	20.4
													030824 R2-4	0.095	5.07	5.89
													031524 Mo3-3	0.2	2.6	13.3
													031524 Mo3-4	0.22	1.2	25.9
													031524 Mo3-8	0.33	2.42	17.6
	Supplementary Figure 4g Whole-mount immunostaining of E10.5 embryo for c-Kit and CD31 expression.

## Sheet: Figure 5
	Figure 5c Peripheral blood counts; n = 3, in R26CE (control) and n = 6, in R26CE Ahedfl/fl (cKO).											Figure 5d A total of 3.0 × 10^2 LSK cells from BM were subjected to methylcellulose culture for 9 days. The numbers of colonies.
	Genotyping	Sample	WBC	Gra	Mono	Lym	RBC	Hb	Ht	Plt			GFU-G/M/GM	Mix	BFU-E	total
	R26CE	1	7800	770	140	6890	921	14.4	42.52	789000		R26CE	32	18	20	70
		2	5880	670	190	5030	888	13.4	41.73	628000			18	12	16	46
		3	7860	1440	110	6310	820	12.9	38.49	517000			25	15	19	59
	R26CE Ahedfl/fl	1	2680	630	80	1970	974	14.1	41.77	636000		R26CE Ahedfl/fl	14	6	5	25
		2	3270	610	180	2480	778	11.3	36.36	790000			8	6	3	17
		3	4730	1290	170	3270	772	12.1	35.67	637000			14	4	7	25
		4	3510	1050	130	2320	773	10.8	35.02	627000
		5	3740	710	150	2880	903	12.9	38.3	895000
		6	2460	780	70	1610	604	8	26.47	NA
	Figure 5g Chimerism of peripheral blood in in vivo transplantation recipients.
	Donor Genotyping	Sample	Chimerism, %
			45.1+45.2-	45.1-45.2+
	R26CE- Ahedfl/fl	1	19.2	76.6
		2	20.1	76.4
		3	19.8	76.4
		4	19.8	75.9
	R26CE Ahedfl/fl	1	88	1.53
		2	87.3	1.5
		3	90.3	1.41
		4	90.7	1.55
	Figure 5i Chimerism of peripheral blood in in vitro transplantation recipients.
	Donor Genotyping	Sample	Chimerism, %
			45.1+45.2-	45.1-45.2+
	R26CE- Ahedfl/fl	1	33.5	65
		2	39.4	58.8
		3	38	60.1
		4	54.7	43.5
	R26CE Ahedfl/fl	1	70.1	26.3
		2	95	0
		3	51.5	44.6
		4	94.1	3.46
		5	82.2	13.7
		6	69.1	28.7
		7	91	5.38
		8	91.9	0

## Sheet: Supplementary Figure 5
	Supplementary Figure 5b Absolute numbers of LSK cells from BM.
	Genotyping	Total BMMNC /ul	Total BMMNC #	ckit+Sca1- (%MNC)	ckit+Sca1- (#)
	R26CE	24400	48800000000	0.7	3.416e+08
		30900	61800000000	0.7	4.326e+08
		24900	49800000000	0.56	2.7888e+08
	R26CE Ahedfl/fl	23900	47800000000	0.89	425420000
		23400	46800000000	0.93	4.3524e+08
		21800	43600000000	0.89	388040000
		25000	50000000000	1.08	540000000
		31900	63800000000	0.83	529540000
		24300	48600000000	1.05	5.103e+08
	Supplementary Figure 5c The number of total CMPs, GMPs, and MEPs.
	Genotyping	Total BMMNC /ul	Total BMMNC #	GMP(%)	GMP(#)	CMP(%)	CMP(#)	MEP(%)	MEP(#)
	R26CE	24400	48800000000	0.32	156160000	0.11	53680000	0.2	97600000
		30900	61800000000	0.28	1.7304e+08	0.13	80340000	0.21	129780000
		24900	49800000000	0.26	129480000	0.1	49800000	0.15	74700000
	R26CE Ahedfl/fl	23900	47800000000	0.23	109940000	0.13	62140000	0.41	195980000
		23400	46800000000	0.23	107640000	0.14	6.552e+07	0.44	205920000
		21800	43600000000	0.26	113360000	0.13	56680000	0.4	174400000
		25000	50000000000	0.29	145000000	0.13	65000000	0.54	270000000
		31900	63800000000	0.2	127600000	0.16	102080000	0.37	236060000
		24300	48600000000	0.36	174960000	0.15	72900000	0.41	199260000
	Supplementary Figure 5g Chimerism of bone marrow in in vivo transplantation recipients.
	Donor Genotyping	Sample	Chimerism, %
			45.1+45.2-	45.1-45.2+
	R26CE- Ahedfl/fl	1	21.1	63.4
		2	27.9	51.7
		3	27.1	56.9
		4	20.3	64.2
	R26CE Ahedfl/fl	1	86.1	0.48
		2	82.5	0.88
		3	81.4	0.81
		4	82.7	1.92

## Sheet: Figure 6
	Figure 6a Number of cells yielded on day 5 culture of the FL-derived LSK cells.
	Date of LSK sampling: 2015/7/12		Date of cell count: 2015/7/17
	genotype	Sample	cell number
	Vav1-cre Ahedfl/+	2	770000
		8	585000
		11	680000
	Vav1-cre Ahedfl/fl	4	2500
		12	12500
		13	10000
		17	15000
		18	10000
	Figure 6b Flow cytometry contour plots showing live (PI-, Annexin V-), early apoptotic (PI-, Annexin V+), late apoptotic (PI+, Annexin V+), and necrotic (PI+, Annexin V-) cell fractions on day 5 culture of the FL-derived LSK cells. The CD11b+ fraction was analysed. Percentages of cells in each quadrant are shown.
	genotype	Sample	early apoptotic	late apoptotic	early+late
	Vav1-cre Ahedfl/+	2	28.4	7	35.4
		8	20.3	5.9	26.2
		11	24.2	10.2	34.4
	Vav1-cre Ahedfl/fl	4	63.6	20.9	84.5
		12	64	27.9	91.9
		13	55.5	38.6	94.1
		17	46.2	48.1	94.3
		18	50.4	44.2	94.6
	Figure 6c The proportions of apoptotic cells (DNA content < 2n) and cells in S-G2/M phase are shown.
	genotype	Sample	S/G2/M	subdiploid
	Vav1-cre Ahedfl/+	2	41	5.57
		8	33.3	9.25
		11	31.5	4.38
	Vav1-cre Ahedfl/fl	4	21.8	27.8
		12	21.4	25
		13	19.8	32.1
		17	23	21.6
		18	19.4	23.9

## Sheet: Supplementary Figure 6
	Supplementary Figure 6a Number of cells yielded on day 3 culture of the FL-derived LSK cells.
	Date	2015-03-07	2015-03-07	2015-03-07	2015-03-14	2015-03-14	2015-02-27	2015-02-27	2015-02-28	2015-02-28	2015-02-28
	No.	3	5	6	5	6	2	8	2	3	8
	genotype	Vav1-cre Ahedfl/+	Vav1-cre Ahedfl/+	Vav1-cre Ahedfl/+	Vav1-cre Ahedfl/+	Vav1-cre Ahedfl/+	Vav1-cre Ahedfl/fl	Vav1-cre Ahedfl/fl	Vav1-cre Ahedfl/fl	Vav1-cre Ahedfl/fl	Vav1-cre Ahedfl/fl
	cell number	225000	110000	142500	192500	88750	62500	85000	32500	32500	27500
	Supplementary Figure 6b The proportion of cells in S-G2/M phase.
	Date	2015-03-07	2015-03-07	2015-03-07	2015-03-14	2015-03-14	2015-02-27	2015-02-27	2015-02-28	2015-02-28	2015-02-28
	No.	3	5	6	5	6	2	8	2	3	8
	genotype	Vav1-cre Ahedfl/+	Vav1-cre Ahedfl/+	Vav1-cre Ahedfl/+	Vav1-cre Ahedfl/+	Vav1-cre Ahedfl/+	Vav1-cre Ahedfl/fl	Vav1-cre Ahedfl/fl	Vav1-cre Ahedfl/fl	Vav1-cre Ahedfl/fl	Vav1-cre Ahedfl/fl
	%	47.5	49.3	48.3	51.3	48.3	38.5	35.9	33.3	27.7	29.8

[truncated: 1 more sheets: Figure 7]
